# Supplementary material for: Genome-Wide Analysis of the UDP-Glycosyltransferase Family Reveals Its Roles in Coumarin Biosynthesis and Abiotic Stress in Melilotus albus
Source: Int J Mol Sci. 2021 Oct 6;22(19):10826. doi: 10.3390/ijms221910826 (PMC8509628; doi:10.3390/ijms221910826)
Supplement: Supplementary file 1 [file ijms-22-10826-s001.zip]

Archive with 1 entries (1 files):
- ijms-1391494-supplementary.pdf
